# Supplementary material for: HIF‐1α Promotes the Confined Migration of Gastric Cancer Cells by Modulating Phosphatidylcholine Metabolism
Source: J Cell Mol Med. 2025 Sep 15;29(18):e70828. doi: 10.1111/jcmm.70828 (PMC12436174; doi:10.1111/jcmm.70828)
Supplement: Supplementary file 2 — Table S1. Non‐targeted metabolomics analysis of the abundance of differential metabolites in WT‐HGC27 and CM‐HGC27 cells. [file JCMM-29-e70828-s001.xlsx]

## Sheet: Sheet1
Supplementary table 1
Nontargeted metabolomics analysis of WT and CM GC cells showed that 371 metabolites were differently expressed in CM-HGC27 cells, including 226 down-regulated metabolites and 145 up-regulated metabolites (|log2 (fold change)|>2, p < 0.05)
Name	p_value	log2FoldChange	Regulation
Peroxynitrite	0.0203041	-0.631124	Down
(+)-2,3-Dihydro-3-methyl-1H-pyrrole	0.0261089	0.460318	Up
gamma-Butyrolactone	0.00136221	-1.4139	Down
L-Lactic acid	0.0293745	0.365332	Up
2-Piperidinone	0.026927	0.634741	Up
Senecioic acid	0.0104991	0.298106	Up
1,3-Dichloropropene	0.00035442	0.821677	Up
Pyrocatechol	0.00666663	0.3153	Up
(2S,3R)-3-Hydroxy-2-methylbutanoic acid	0.0431215	-0.423205	Down
2-Methyl-2-cyclopenten-1-one	0.0205085	-1.94443	Down
Taurine	0.0300713	0.332545	Up
2-Methyl-3-ketovaleric acid	0.0150432	-0.579338	Down
3,3-Dimethyl-1,2-dithiolane	0.00371261	-1.32111	Down
4-(Hydroxymethyl)benzenediazonium(1+)	0.0364187	0.933233	Up
N-Methylnicotinamide	0.0246253	-0.705029	Down
gamma-Terpinene	0.0212851	0.745357	Up
Dibutyl sulfide	0.000673812	1.93271	Up
L-Methionine	0.0132968	-0.277937	Down
1-Methyl-4-nitroimidazole	0.0085231	0.428337	Up
Methylisopelletierine	0.0146486	0.212929	Up
Aminoadipic acid	0.0371422	-0.394854	Down
Myrtine	0.0294751	0.459749	Up
Norepinephrine	0.00112658	-0.842716	Down
Glycerol 3-phosphate	0.0121967	1.59166	Up
2,5-Dimethyl-3-(methyldithio)furan	0.000407867	-1.65692	Down
Berteroin	3.57628e-05	-0.937837	Down
L-Tyrosine	0.0301803	-0.296895	Down
Galactitol	0.0473094	-0.274402	Down
Se-Methylselenocysteine	0.0262401	0.255794	Up
2-Amino-a-carboline	0.0314775	-0.199984	Down
N-Ethyl trans-2-cis-6-nonadienamide	0.0030336	0.377218	Up
6-Thiourate	0.0471581	0.256574	Up
1-Isothiocyanato-6-(methylthio)hexane	0.0170883	-0.525069	Down
6-Chloro-N-(1-methylethyl)-1,3,5-triazine-2,4-diamine	0.0418702	-0.387072	Down
N-Methylcalystegine B2	0.0265895	-0.532971	Down
Homocysteinesulfinic acid	0.0442945	0.639749	Up
Dihydro-6-isopropyl-2,4-dimethyl-4H-1,3,5-dithiazine	0.00153415	-1.12393	Down
Citric acid	0.00295082	-2.35756	Down
Coumarin-4-carboxylic acid	0.00595439	0.319205	Up
1,3-Dimethyluric acid	0.00293508	-0.762808	Down
3,5,6-Trichloro-2-pyridinol	0.00456247	0.605932	Up
2,5-Dibutyl-4-methyloxazole	0.00566476	0.233445	Up
3-Iodopropanoic acid	0.018887	0.264501	Up
Ethyl aconitate	0.00018428	1.00178	Up
L-Acetylcarnitine	0.0263226	-0.619078	Down
Spermine	0.004035	0.783557	Up
Lead	0.0482523	-0.44236	Down
Milrinone	0.0482311	-0.508733	Down
Deoxyribose 5-phosphate	0.0342131	0.309257	Up
Methoxsalen	0.0380218	-0.34786	Down
Tyramine-O-sulfate	0.0248481	-0.33965	Down
Lycoperdic acid	0.000383887	-0.985936	Down
N-Desmethylaminopyrine	0.0163561	-0.961191	Down
L-Oxalylalbizziine	0.0202936	-0.269204	Down
Zeatin	0.0292799	-0.612179	Down
1-(5-Acetyl-2-hydroxyphenyl)-3-methyl-1-butanone	0.043538	-0.4173	Down
Myristic acid	0.0174659	-0.67013	Down
2,4-Dihydroxyacetophenone 5-sulfate	0.0467669	0.617638	Up
2,6-Di-tert-butyl-4-ethylphenol	0.0217095	0.258952	Up
Salsoline-1-carboxylate	0.021505	-0.614716	Down
(+)-(1R,2R)-1,2-Diphenylethane-1,2-diol	3.8605e-05	-0.822198	Down
3-(5,6,6-Trimethylbicyclo[2.2.1]hept-1-yl)cyclohexanol	0.0167683	0.282159	Up
Methocarbamol	0.033429	-0.479775	Down
3,3',4'5-Tetrahydroxystilbene	0.0236985	0.432392	Up
Genipinic acid	7.34619e-05	-1.36178	Down
D-erythro-D-galacto-octitol	0.0292342	-0.509663	Down
N1-Acetylspermine	0.0165642	0.220669	Up
2-[(5-Methylsulfinyl)-4-penten-2-ynylidene]-1,6-dioxaspiro[4.4]non-3-ene	0.0164208	-0.403879	Down
2,4-Dodecadienoic acid pyrrolidide	0.0175577	0.443957	Up
N-Acetylvanilalanine	0.00965548	-0.616523	Down
Hypogeic acid	0.0213158	-1.00235	Down
Heptadecanal	0.00719047	-0.829682	Down
Primaquine	0.0428525	-0.65977	Down
3-Methylcyclopentadecanone	0.0155878	0.250085	Up
Ascorbalamic acid	0.00128992	-0.476658	Down
5,8-Dihydro-6-(4-methyl-3-pentenyl)-1,2,3,4-tetrathiocin	0.0316177	0.771919	Up
Hesperaline	0.0482098	0.751738	Up
OR-1896	0.0404579	-0.357821	Down
Fukiic acid	0.00617029	-0.833079	Down
Arbutin	0.0143583	-0.496942	Down
O-Demethylfonsecin	0.0122032	-0.381813	Down
Furilazole	0.0308471	0.671632	Up
Sulfametopyrazine	0.000744596	0.672958	Up
Linoleamide	0.0118462	0.334432	Up
Bikojic acid	0.00257485	0.646221	Up
N-Methoxyspirobrassinol	0.00689133	0.650245	Up
Guanosine	0.0252768	0.76084	Up
Glycyl-Tryptophan	0.0427412	0.72265	Up
6-Thioinosinic acid	0.0130753	0.229442	Up
Nopalinic acid	0.0441459	1.18048	Up
Tetraphyllin B	0.0288232	-0.469301	Down
N-Succinyl-2-amino-6-ketopimelate	0.0333479	-0.570904	Down
Alachlor	2.33311e-06	0.719055	Up
Terbinafine	0.00210378	0.398332	Up
Dimethindene	0.00909062	0.451536	Up
Fumigaclavine A	0.0171721	1.40252	Up
Avenanthramide 1c	0.0348591	0.74469	Up
2-(3-carboxy-3-(trimethylammonio)propyl)-L-histidine	0.00474619	1.38926	Up
Myrigalone E	0.0489934	0.369473	Up
3-dehydrosphinganinium(1+)	0.0263033	-0.548473	Down
N-Acetylgalactosamine 4-sulphate	0.0190497	0.223977	Up
N-Acetylaspartylglutamic acid	0.0172637	-0.607457	Down
Ascorbigen	0.0140908	-0.586373	Down
Miltirone	0.00461787	0.956017	Up
(S)-Succinyldihydrolipoamide	0.0295754	-0.801802	Down
4R,5R,6S-Trihydroxy-2-hydroxymethyl-2-cyclohexen-1-one 6-(2-hydroxy-6-methylbenzoate)	0.0493114	-0.743713	Down
Indoxyl glucuronide	0.0372657	-0.587296	Down
Beta-Citryl-L-glutamic acid	0.00961716	-1.23452	Down
beta-D-Glucopyranosyl anthranilate	0.0296251	-0.475829	Down
Tolterodine	0.0416105	-0.797315	Down
Diloxanide	0.0402043	0.448231	Up
3-hydroxyicosanoic Acid	0.00605706	-0.868085	Down
Docosapentaenoic acid (22n-6)	0.00714868	0.755812	Up
Carnosic acid	0.0419478	-1.05689	Down
Glutathione episulfonium ion	0.0011552	0.657119	Up
9-peroxy-5Z,7E,11Z,14Z-eicosatetraenoate	0.00852864	0.967614	Up
Captopril-cysteine disulfide	0.0319877	-0.41608	Down
trans-2-Dodecenoylcarnitine	0.0296237	0.540694	Up
Stearoylglycine	0.00020798	-1.77646	Down
Etizolam	0.00202368	0.492195	Up
9-Hexadecenoylcholine	0.019275	0.331636	Up
O-Desmethylindomethacin	0.00514253	-1.01788	Down
Dodecanoylcarnitine	0.0247795	0.441552	Up
3b,15b,17a-Trihydroxy-pregnenone	0.0134319	-1.32118	Down
Sorbitan laurate	0.0361523	-1.02405	Down
Loracarbef	0.0374505	-0.35686	Down
N-(Carbethoxyacetyl)-4-chloro-L-tryptophan	0.0390371	0.578567	Up
2-O-p-Coumaroylhydroxycitric acid	0.0267155	-0.371724	Down
Olopatadine n-oxide	0.0168429	-0.621565	Down
Bromfenac	0.0145531	0.396841	Up
Talinolol	0.0150085	1.18237	Up
5-Deoxymyricanone	0.026211	-0.675653	Down
3'-O-Methyl-(-)-epicatechin-7-O-sulphate	0.00148794	0.696665	Up
(R)-3,4-Dihydro-2-(4,8,12-trimethyl-3,7,11-tridecatrienyl)-2H-1-benzopyran-6-ol	0.0406022	-1.72028	Down
4-(2-amino-3-hydroxyphenyl)-4-oxobutanoic acid O-glucoside	0.0185075	-0.52085	Down
Prasugrel	0.0261393	0.690113	Up
1-Phenyl-1,3-nonadecanedione	0.0469158	-0.663924	Down
Arachidonoyl Serinol	0.00293968	-0.430647	Down
Sphingosine 1-phosphate	0.00402791	-1.20434	Down
Bisnorcholic acid	0.0494977	-1.40272	Down
Sphinganine 1-phosphate	0.00135894	-0.955541	Down
2-(S-Glutathionyl)acetyl chloride	0.0188377	-0.500421	Down
Tioconazole	0.0205331	0.879939	Up
S-Adenosylhomocysteine	0.0128903	-1.02297	Down
dCDP	0.0185111	-0.539663	Down
2-Hydroxymyristoylcarnitine	0.00805596	-1.01239	Down
N-Acetylneuraminic acid 9-phosphate	0.0489283	-0.581799	Down
Pipereicosalidine	6.63533e-05	-0.875475	Down
Kanzonol M	0.0297985	-0.698299	Down
3'-Hydroxy-T2-triol	0.0255129	-1.15597	Down
Melleolide	0.0329059	-0.590586	Down
MG(0:0/22:5(4Z,7Z,10Z,13Z,16Z)/0:0)	0.00386474	-1.07368	Down
Campestanol	0.0394522	0.375781	Up
7-Ketodeoxycholic acid	0.0142695	-0.755954	Down
Ziprasidone	0.00113637	0.618206	Up
Rupatadine	0.022562	-1.18716	Down
7alpha,24-dihydroxy-5beta-cholestan-3-one	0.0458714	-0.665558	Down
Fenvalerate	0.00599837	-0.601066	Down
Simvastatin	0.0346028	0.359596	Up
Oxacillin	0.0143356	-0.831451	Down
Alvimopan	0.010513	-0.519086	Down
Cefoxitin	0.0403395	-1.09708	Down
1-(6Z,9Z,12Z,15Z-octadecatetraenoyl)-glycero-3-phosphate	0.0113185	0.415778	Up
Taraxacolide 1-O-b-D-glucopyranoside	0.0469466	0.371013	Up
Quinoline yellow	0.0480269	-0.310636	Down
Quinapril	0.0394885	-1.30838	Down
Glucocheirolin	0.0231425	-0.312855	Down
3,5-Dihydroxyphenyl 1-O-(6-O-galloyl-beta-D-glucopyranoside)	0.04052	-0.449909	Down
beta-Carotinal	0.00453691	-0.474596	Down
Folic acid	0.00651907	-0.749022	Down
beta-Citraurinene	0.00690797	-0.462906	Down
4a-Carboxy-4b-methyl-5a-cholesta-8,24-dien-3b-ol	0.00556802	-1.81728	Down
Porrigenin A	0.0135713	-0.493999	Down
Repaglinide	0.000447411	-0.788812	Down
Verapamil	0.0497313	-1.8809	Down
Tyromycic acid	0.0233094	-0.421176	Down
3-(3,5-Diiodo-4-hydroxyphenyl)pyruvate	0.0405495	-0.649423	Down
beta-Citraurin	0.00359173	-0.572751	Down
Epicatechin 3-O-(3-O-methylgallate)	0.00852383	-0.808996	Down
Valechlorin	0.00439566	-1.02796	Down
DG(8:0/16:0/0:0)	0.0255896	-0.388115	Down
Lucidenic acid M	0.00295727	-1.39833	Down
Retinyl beta-glucuronide	0.00166285	-0.32746	Down
(17alpha,23S)-17,23-Epoxy-29-hydroxy-27-norlanosta-1,8-diene-3,15,24-trione	0.00747033	-1.0138	Down
O-Methyl-4-[(2',3',4'-tri-O-acetyl-alpha-L-rhamnosyloxy)benzyl]thiocarbamate	0.041633	-0.900352	Down
17,23-Epoxy-29-hydroxy-27-norlanost-8-ene-3,15,24-trione	0.0233482	-0.879263	Down
3-Hydroxysintaxanthin	0.0163247	-0.528292	Down
Terfenadine	0.0190793	-0.856196	Down
DG(8:0/17:0/0:0)	0.0174194	-0.371593	Down
Docosa-4,7,10,13,16-pentaenoyl carnitine	0.0177399	-0.474603	Down
Erinacine D	0.0336815	-1.35415	Down
Crustecdysone	0.0298408	-1.41055	Down
Adlupone	0.0303168	-0.722545	Down
(3beta,11alpha,13beta)-3,11,13-Oleananetriol	0.00623344	-0.427019	Down
Ketotifen-N-glucuronide	0.0141216	-1.12456	Down
Deoxyadenosine triphosphate	0.014335	0.850119	Up
2'-Deoxyinosine triphosphate	0.0205176	0.618956	Up
Homodolicholide	0.000455737	-0.99114	Down
Americanin B	0.0295125	-0.616567	Down
TG(8:0/8:0/8:0)	0.000695145	-0.924873	Down
Glyburide	0.0180326	-0.794504	Down
LysoPC(16:1(9Z)/0:0)	0.00949485	-1.03597	Down
LysoPC(0:0/16:0)	0.0169785	-1.45553	Down
Eucaglobulin	0.0245862	-0.368726	Down
LysoPE(0:0/20:5(5Z,8Z,11Z,14Z,17Z))	0.0347377	-1.52577	Down
Mupirocin	0.000470985	-0.998523	Down
2-Methoxy-estradiol-17b 3-glucuronide	0.00242909	0.843645	Up
Rosuvastatin	0.0329595	-1.40821	Down
3'-phosphonato-5'-adenylyl Sulfate(4-)	0.00695086	-0.835195	Down
Gymnodimine	0.00788395	-0.529273	Down
2-[4,6-Bis(2,4-dimethylphenyl)-1,3,5-triazin-2-yl]-5-(octyloxy)phenol	5.99875e-05	-1.74277	Down
Citicoline	0.00448636	0.918175	Up
AFN911	0.0351715	0.413773	Up
Cefpirome	0.00118131	0.576385	Up
Ganoderenic acid A	0.0302972	1.24862	Up
LysoPC(18:3(6Z,9Z,12Z)/0:0)	0.00728308	-0.46884	Down
Withaperuvin D	0.0402392	-0.916898	Down
Tsugaric acid A	0.00314148	-0.693431	Down
Xanthosine 5-triphosphate	0.0162512	-0.500799	Down
LysoPC(0:0/18:1(9Z))	0.00687597	-1.37346	Down
Tetrahydro-6-(2-hydroxy-16,19-dimethylhexacosyl)-4-methyl-2H-pyran-2-one	0.0323108	0.724473	Up
LysoPC(18:0/0:0)	0.0139115	-0.461381	Down
TG(8:0/8:0/i-12:0)	0.00600983	-2.15689	Down
Daunorubicin	0.0320233	-0.563275	Down
Maltotriose	0.00895972	0.453263	Up
17-beta-estradiol 3-sulfate-17-(beta-D-glucuronide)	0.0320489	-0.759204	Down
Tsugaric acid B	0.0399576	-0.50474	Down
Ambenonium	0.00612947	-0.720023	Down
N,N'-Bis(g-glutamyl)-3,3'-(1,2-propylenedithio)dialanine	0.0225037	0.342401	Up
5,9,11-trihydroxyprosta-6E,14Z-dien-1-oate	0.0239484	-0.528827	Down
4'-Methylisoscutellarein 8-(2''-sulfoglucoside)	0.0241847	-0.298091	Down
Chaetoglobosin N	0.00108128	0.916256	Up
Hovenidulcigenin A	0.0407281	-0.367284	Down
Nonadecylresorcinol glucuronide	0.0145023	-0.948648	Down
Bipindogulomethyloside	0.0434172	0.361638	Up
LysoPE(0:0/24:0)	0.0167698	-0.61416	Down
LysoPC(22:6(4Z,7Z,10Z,13Z,16Z,19Z)/0:0)	0.0332303	-0.384473	Down
Hericenone C	0.0360974	-0.808326	Down
GDP-L-fucose	0.0115475	-0.608674	Down
Pipercyclobutanamide B	0.0456961	-2.18917	Down
Gluten exorphin A5	0.0168859	-0.898388	Down
LysoPI(0:0/18:0)	0.0398969	-0.675874	Down
Physapruin B	0.00324481	-0.830903	Down
24-Acetyl- 25-cinnamoylvulgaroside	0.0239266	-0.734225	Down
DG(15:0/20:0/0:0)	0.00146267	-1.20548	Down
Heme	0.0146281	-0.682256	Down
Pelargonidin 3-sophoroside	0.0322776	-0.965948	Down
Didymin	0.0363778	-0.994887	Down
Stercobilin	0.0219965	0.441836	Up
Kuwanon L	0.0298678	-0.891312	Down
PG(i-12:0/i-12:0)	0.0132605	-0.784267	Down
Quercetin 3-(4''-acetylrhamnoside) 7-rhamnoside	0.0317171	-0.754558	Down
Hexabromodiphenyl ethers	0.0141127	-0.615007	Down
TG(12:0/12:0/12:0)	0.031282	-0.441737	Down
Sorafenib beta-D-Glucuronide	0.0265824	-0.357546	Down
S-(11-hydroxy-9-deoxy-delta12-PGD2)-glutathione	0.0138597	-0.460477	Down
Lyciumoside VIII	0.00369469	-0.909446	Down
Chrysoeriol 4',7-diglucuronide	0.0428766	-0.692538	Down
PA(15:0/18:3(6Z,9Z,12Z))	0.00557704	-0.68188	Down
DG(20:3n9/0:0/18:2n6)	0.0351322	-0.530328	Down
N-(2R-Hydroxydocosanoyl)-2S-amino-1,3S,4R-octadecanetriol	0.0379666	-0.814545	Down
Fucoxanthin	0.0404418	-1.08069	Down
PA(15:0/18:2(9Z,12Z))	0.00660236	-0.671389	Down
Fenugreekine	0.0066393	-0.486278	Down
NADH	0.00135901	-0.615838	Down
PE(14:0/P-18:1(11Z))	0.006271	2.43059	Up
SM(d18:1/14:0)	0.00203875	2.19763	Up
PE(14:0/P-18:0)	2.13607e-05	1.60431	Up
Goyaglycoside c	0.0187187	1.15749	Up
Uridine diphosphate acetylgalactosamine 4-sulfate	0.00280356	-0.257211	Down
CE(DiMe(11,3))	0.00467024	-1.07383	Down
Lucyobroside	0.000324996	2.69644	Up
PC(P-16:0/P-16:0)	0.021467	-1.31856	Down
PE(16:0/18:1(11Z))	4.40981e-05	5.04073	Up
PA(15:0/22:0)	7.2926e-07	2.29122	Up
PE(16:0/18:0)	4.1621e-05	-3.56135	Down
DG(22:2(13Z,16Z)/22:6(4Z,7Z,10Z,13Z,16Z,19Z)/0:0)	0.00843904	-1.72267	Down
PE(18:3(6Z,9Z,12Z)/P-18:1(11Z))	0.0128437	1.95811	Up
DG(18:3(6Z,9Z,12Z)/24:1(15Z)/0:0)	0.0099984	-0.567334	Down
PE(18:2(9Z,12Z)/P-18:1(11Z))	0.00273676	2.57267	Up
1-O-beta-D-Glucopyranosyl-2,3-di-O-(8-hexadecenoyl)glycerol	0.00203013	2.80574	Up
PE(18:1(11Z)/P-18:1(11Z))	0.00119592	2.5151	Up
PS(14:0/18:3(6Z,9Z,12Z))	3.85608e-05	1.7964	Up
PE-NMe(14:1(9Z)/20:1(11Z))	0.0249338	2.31397	Up
PE(14:0/20:5(5Z,8Z,11Z,14Z,17Z))	0.000176541	0.571357	Up
3-O-beta-D-Galactopyranosylproanthocyanidin A5'	0.0343066	-1.39046	Down
PE(18:1(11Z)/18:1(11Z))	6.32808e-07	3.00584	Up
PG(16:0/18:2(9Z,12Z))	0.00777287	1.76045	Up
PE(20:4(5Z,8Z,11Z,14Z)/P-18:1(11Z))	0.0142105	2.0004	Up
PG(a-13:0/a-21:0)	0.0105095	2.01593	Up
DG(20:4(5Z,8Z,11Z,14Z)/24:1(15Z)/0:0)	0.0331388	-0.343874	Down
DG(20:3(5Z,8Z,11Z)/24:1(15Z)/0:0)	0.0121073	-0.619084	Down
PC(14:0/20:0)	0.00352804	-0.764278	Down
PE-NMe(15:0/22:4(7Z,10Z,13Z,16Z))	6.07888e-05	4.13076	Up
PA(22:1(13Z)/19:2(10Z,13Z))	3.50462e-07	5.39404	Up
PE(22:5(4Z,7Z,10Z,13Z,16Z)/P-18:1(11Z))	0.0345407	1.87054	Up
Fumonisin FP2	0.00129727	-1.00134	Down
FAD	0.0128694	-0.63196	Down
FADH	0.00364843	-1.32365	Down
PG(20:2(11Z,14Z)/18:2(9Z,12Z))	0.00249082	0.543396	Up
Solacauline	0.0210048	1.605	Up
PS(DiMe(9,3)/MonoMe(11,3))	0.00820616	1.95074	Up
Arachisprenol 12	0.0148144	0.366168	Up
SM(d18:1/26:0)	0.0440027	-0.702067	Down
26-(2-Glucosyl-6-acetylglucosyl]-1,3,11,22-tetrahydroxyergosta-5,24-dien-26-oate	0.00273718	0.549171	Up
PA(22:0/24:0)	0.0378743	-0.630937	Down
alpha-Chaconine	0.000278315	2.74867	Up
TG(15:0/22:5(4Z,7Z,10Z,13Z,16Z)/15:0)	0.018587	0.408437	Up
PC(24:1(15Z)/P-18:1(11Z))	0.0255313	0.328409	Up
PC(24:0/P-18:1(11Z))	0.0446319	0.604108	Up
TG(15:0/16:1(9Z)/22:6(4Z,7Z,10Z,13Z,16Z,19Z))	0.0247273	0.347487	Up
2-Methyl-3-hydroxybutyryl-CoA	0.0265063	-0.639615	Down
alpha-Solanine	2.53727e-05	3.0903	Up
Azaspiracid 4	0.000414951	-0.93308	Down
Lc3Cer	4.26611e-06	3.31337	Up
PA(24:1(15Z)/24:1(15Z))	0.0467643	0.361619	Up
Trieleostearin	0.0056479	1.06251	Up
TG(15:0/18:4(6Z,9Z,12Z,15Z)/22:6(4Z,7Z,10Z,13Z,16Z,19Z))	0.00448052	0.674599	Up
Tritriacontyl octacosanoate	0.0178597	-0.354163	Down
6-Oxocyclohex-1-ene-1-carboxyl-CoA	0.0158506	-0.648611	Down
TG(15:0/18:1(11Z)/22:6(4Z,7Z,10Z,13Z,16Z,19Z))	0.0128485	0.425287	Up
TG(20:3(5Z,8Z,11Z)/15:0/20:3(5Z,8Z,11Z))	0.00106011	0.505871	Up
PS(DiMe(11,3)/DiMe(11,5))	0.0192979	-1.42781	Down
TG(18:1(9Z)/18:2(9Z,12Z)/20:4(5Z,8Z,11Z,14Z))	0.0403578	0.34096	Up
PE-NMe(11D5/13M5)	0.0490636	-0.619251	Down
PC(DiMe(11,3)/MonoMe(13,5))	0.0476407	-0.615931	Down
Glycerol 2-(9Z,12Z-octadecadienoate) 1-hexadecanoate 3-O-[alpha-D-galactopyranosyl-(1->6)-beta-D-galactopyranoside]	0.0379683	-1.1664	Down
Tylosin	0.0494846	-0.735503	Down
Chlorophyll d	0.00118317	-1.31792	Down
PGP(22:6(4Z,7Z,10Z,13Z,16Z,19Z)/20:3(5Z,8Z,11Z))	0.0076781	-0.259615	Down
Nystatin	0.0181622	-0.240912	Down
PS(22:1(13Z)/24:1(15Z))	0.000764186	1.54126	Up
(3b,5b,22a,25R)-Furostane-22-methoxy-3,26-diol 3-[glucosyl-(1->2)-glucoside] 26-glucoside	0.048976	-0.818981	Down
Theaflavonin	0.013483	-0.933435	Down
3'-(2'',3'',4'',6''-Tetrakisgalloylglucosyl)-phloroacetophenone	0.0404557	-1.00655	Down
CDP-DG(a-13:0/i-18:0)	0.031839	-1.22979	Down
Melilotussaponin O2	0.0267188	-0.207479	Down
TG(18:4(6Z,9Z,12Z,15Z)/20:5(5Z,8Z,11Z,14Z,17Z)/22:6(4Z,7Z,10Z,13Z,16Z,19Z))	0.0264502	0.582598	Up
PC(22:2(13Z,16Z)/24:1(15Z))	0.00179387	2.25567	Up
TG(22:6(4Z,7Z,10Z,13Z,16Z,19Z)/16:1(9Z)/22:6(4Z,7Z,10Z,13Z,16Z,19Z))	0.0401873	0.646345	Up
PS(24:1(15Z)/24:1(15Z))	0.0221	0.422773	Up
(R)-Benzylsuccinyl-CoA	0.0198806	-0.749102	Down
(+)-7-Isojasmonic acid CoA	0.0244153	-1.05671	Down
Majoroside F1	1.95601e-06	-0.793987	Down
PIP(16:0/22:4(10Z,13Z,16Z,19Z))	0.0320085	-0.371749	Down
TG(22:6(4Z,7Z,10Z,13Z,16Z,19Z)/18:3(9Z,12Z,15Z)/22:6(4Z,7Z,10Z,13Z,16Z,19Z))	0.0131049	0.394416	Up
TG(20:0/20:0/20:1(11Z))	0.00890798	-0.358347	Down
Theadibenzotropolone A	0.0275535	-0.724005	Down
TG(22:5(7Z,10Z,13Z,16Z,19Z)/18:1(9Z)/22:6(4Z,7Z,10Z,13Z,16Z,19Z))	0.0101585	-0.464209	Down
12-Ketoporrigenin 3-[4'-(2''-glucosyl-3''-xylosyl)-glucosyl)-galactoside]	0.0293044	-0.397479	Down
CL(8:0/8:0/8:0/21:0)	0.0423235	0.371371	Up
Avenacin A1	0.0226851	0.334439	Up
CL(8:0/8:0/16:0/18:2(9Z,11Z))	0.00367848	1.85954	Up
Ganglioside GM3 (d18:0/16:0)	0.000148541	2.04862	Up
Colistin	0.0494202	-0.557059	Down
Ganglioside GA1 (d18:1/12:0)	0.0155653	0.61971	Up
Camelliasaponin A1	0.0086469	0.40851	Up
Ganglioside GA2 (d18:1/26:0)	0.0453173	-1.58763	Down
Melongoside M	0.00219504	0.581641	Up
CL(i-13:0/i-22:0/i-12:0/i-12:0)	0.00256177	-1.92221	Down
Medicoside L	0.00921527	0.577488	Up
CL(i-13:0/i-22:0/i-12:0/i-14:0)	0.00161593	-1.50597	Down
CL(i-13:0/i-22:0/i-12:0/i-15:0)	0.000202633	-1.20513	Down
Ganglioside GM2 (d18:1/16:0)	1.05431e-08	7.55623	Up
Ganglioside GM2 (d18:0/16:0)	7.48835e-12	7.61378	Up
Ganglioside GM2 (d18:0/18:1(11Z))	1.3245e-06	1.40864	Up
p-Lacto-N-octaose	0.0358005	0.473895	Up
Ganglioside GM2 (d18:0/23:0)	0.000575248	0.652463	Up
Maltononaose	0.00659311	0.39416	Up
Omphalotin B	0.000167617	0.396836	Up
Ganglioside GM2 (d18:0/25:0)	0.00014413	0.463341	Up
